# Supplementary material for: Differential Activation Patterns in the Same Brain Region Led to Opposite Emotional States
Source: PLoS Biol. 2016 Sep 8;14(9):e1002546. doi: 10.1371/journal.pbio.1002546 (PMC5015828; doi:10.1371/journal.pbio.1002546)
Supplement: S2 Data — The Excel spreadsheet shows the mean (± s.e.m.) changes in the behavioral preference ratings to the induction and baseline faces in the higher- and lower-preference groups. Fig 2 is based on values shown in this sheet. (XLSX) [file pbio.1002546.s002.xlsx]

## Sheet: Sheet2
	Induction face		Baseline face
Group	Mean	s.e.m.	Mean	s.e.m.
Higher-preference	0.5	0.1046	-0.1722	0.1494
Lower-preference	-0.3889	0.1174	-0.0611	0.135
Control	0.1	0.1031	-0.1333	0.1311
