# Supplementary material for: Differential Activation Patterns in the Same Brain Region Led to Opposite Emotional States
Source: PLoS Biol. 2016 Sep 8;14(9):e1002546. doi: 10.1371/journal.pbio.1002546 (PMC5015828; doi:10.1371/journal.pbio.1002546)
Supplement: S3 Data — The Excel spreadsheet shows the amounts of monetary reward during the induction stage, induced CC-activation shifts during the induction stage, and changes in behavioral preference ratings for each subject in the higher- and lower-preference groups. Fig 4, Fig 5, S2 Fig, and S4 Fig are based on values shown in this sheet. (XLSX) [file pbio.1002546.s003.xlsx]

## Sheet: Sheet1
Group	Subject	Total monetory reward (JPY)	Mean induced CC-activation shift	Mean estimated rating	Mean change in preference ratings to induction faces
Higher-preference	1	831	0.00248792	3.49413	0.0666667
	2	1837	1.10088	6.51204	0.933333
	3	1673	1.09915	6.01932	0.533333
	4	765	0.945936	3.29476	0.466667
	5	1566	0.00644454	5.69693	0.733333
	6	1164	0.112718	4.49341	0.6
	7	1579	0.187865	5.73558	-0.0666667
	8	1595	0.55002	5.7854	0.6
	9	1743	0.662268	6.22957	0.666667
	10	1182	0.00108764	4.5447	-0.0666667
	11	1363	0.843462	5.08766	0.466667
	12	1245	0.584343	4.73489	1.06667
Lower-preference	13	1433	0.313102	4.7013	-0.2
	14	1482	-0.33964	4.55432	-0.466667
	15	1373	-0.526674	4.88136	0
	16	1338	-0.104646	4.98496	-0.4
	17	1011	0.187893	5.96645	-0.266667
	18	1604	0.159134	4.18697	-0.0666667
	19	1226	-0.636255	5.32239	-0.6
	20	1434	-0.159611	4.6967	0
	21	1686	-0.368746	3.94189	0.0666667
	22	1473	-1.03859	4.58034	-1.33333
	23	1482	-0.34173	4.55271	-0.6
	24	1255	-0.335636	5.23616	-0.8
