# Supplementary material for: Differential Activation Patterns in the Same Brain Region Led to Opposite Emotional States
Source: PLoS Biol. 2016 Sep 8;14(9):e1002546. doi: 10.1371/journal.pbio.1002546 (PMC5015828; doi:10.1371/journal.pbio.1002546)
Supplement: S4 Data — The Excel spreadsheet shows the mean (± s.e.m.) Fisher-transformed correlation coefficients between the estimated ratings from the CC activation patterns during the induction stage and the reconstructed values of the estimated ratings from activation patterns in each of the 38 regions across subjects. Fig 6 is based on values shown in this sheet. (XLSX) [file pbio.1002546.s004.xlsx]

## Sheet: Sheet1
	Fisher-transformed correlation coefficient
Region	Mean	s.e.m.
Cingulate cortex	1.5482	0.0910815
LPFC	0.212565	0.0164093
OFC	0.116128	0.0194462
Occipitotemporal cortex	0.14774	0.0263668
Insular	0.152053	0.0187288
Basal ganglia	0.15925	0.0166792
Amygdala	0.154344	0.0225813
Calcarine sulcus	0.124635	0.0142536
Central sulcus	0.0984117	0.0165467
Collateral sulcus	0.0922191	0.0192998
Cuneus	0.0896358	0.0225158
Rectus gyrus	0.176909	0.0201209
Inferior frontal gyrus	0.144177	0.019264
Inferior occipital gyrus	0.102066	0.014516
Inferior parietal lobe	0.154515	0.0185799
Inferior temporal gyrus	0.0968027	0.0168661
Inferior temporal sulcus	0.134618	0.0184731
Intra-parietal sulcus	0.143904	0.0219174
Lateral sulcus	0.224714	0.0202547
Middle occipital gyrus	0.0936007	0.0166536
Middle temporal gyrus	0.145785	0.0237061
Olfactory sulcus	0.149743	0.019274
Parahippocampal gyrus	0.132633	0.0213899
Parieto-occipital sulcus	0.0990684	0.0179002
Postcentral gyrus	0.175728	0.0240248
Postcentral sulcus	0.115269	0.0159307
Precentral gyrus	0.135745	0.0201473
Precentral sulcus	0.11416	0.0165308
Precuneus	0.192633	0.0176578
Superior frontal gyrus	0.239225	0.02791
Superior frontal sulcus	0.123627	0.0165721
Superior occipital gyrus	0.0810236	0.0164539
Superior parietal lobe	0.16331	0.0221406
Superior temporal gyrus	0.141518	0.0187005
Superior temporal sulcus	0.121074	0.0128839
Supra-marginal gyrus	0.163309	0.0217153
Transverse occipital sulcus	0.147017	0.0198643
Uncus	0.163071	0.0176844
