# Supplementary material for: Differential Activation Patterns in the Same Brain Region Led to Opposite Emotional States
Source: PLoS Biol. 2016 Sep 8;14(9):e1002546. doi: 10.1371/journal.pbio.1002546 (PMC5015828; doi:10.1371/journal.pbio.1002546)
Supplement: S7 Data — The Excel spreadsheet shows the mean (± s.e.m.) Fisher-transformed correlation coefficients between the subjects’ behavioral preference ratings and the estimated ratings from the CC activation patterns during the fMRI decoder construction stage for the seven ROIs across subjects. S1 Fig is based on values shown in this sheet. (XLSX) [file pbio.1002546.s007.xlsx]

## Sheet: Sheet1
Pilot experiment
	Fisher-transformed correlation coefficient
Region	Mean	s.e.m.
Cingulate cortex	0.309124	0.0873851
LPFC	0.199219	0.0571577
OFC	0.14757	0.0789727
Occipitotemporal cortex	0.169245	0.0836947
Insular	0.0161605	0.0456654
Basal ganglia	0.12762	0.0470303
Amygdala	0.0639014	0.0561991
Main experiment
	Fisher-transformed correlation coefficient
Region	Mean	s.e.m.
Cingulate cortex	0.252741	0.0168315
LPFC	0.129332	0.0279151
OFC	0.10385	0.023057
Occipitotemporal cortex	0.10087	0.0259467
Insular	0.0889855	0.0275865
Basal ganglia	0.0618672	0.018829
Amygdala	0.0301308	0.0207565
