# Supplementary material for: Differential Activation Patterns in the Same Brain Region Led to Opposite Emotional States
Source: PLoS Biol. 2016 Sep 8;14(9):e1002546. doi: 10.1371/journal.pbio.1002546 (PMC5015828; doi:10.1371/journal.pbio.1002546)
Supplement: S10 Data — The Excel spreadsheet shows the mean (± s.e.m.) induced CC-activation shifts in the induction, fixation, and inter-trial periods in each of the three days during the induction stage for the higher- and lower-preference groups. S4 Fig is based on values shown in this sheet. (XLSX) [file pbio.1002546.s010.xlsx]

## Sheet: Sheet2
Induction period
	Day 1		Day 2		Day 3
Group	Mean	s.e.m.	Mean	s.e.m.	Mean	s.e.m.
Higher-preference	0.399828	0.151672	0.523235	0.1583	0.601101	0.116773
Lower-preference	-0.198661	0.121005	-0.249822	0.16299	-0.349367	0.0853319
Fixation period
	Day 1		Day 2		Day 3
Group	Mean	s.e.m.	Mean	s.e.m.	Mean	s.e.m.
Higher-preference	-0.0469656	0.1413	0.0474347	0.158577	0.0638601	0.181642
Lower-preference	-0.0972987	0.10915	-0.0763229	0.127581	-0.147253	0.108909
Inter-trial period
	Day 1		Day 2		Day 3
Group	Mean	s.e.m.	Mean	s.e.m.	Mean	s.e.m.
Higher-preference	0.0770319	0.145095	0.213049	0.152139	0.219105	0.153149
Lower-preference	0.0290532	0.0960457	0.0511732	0.0502594	-0.0112482	0.0513587
