# Supplementary material for: Differential Activation Patterns in the Same Brain Region Led to Opposite Emotional States
Source: PLoS Biol. 2016 Sep 8;14(9):e1002546. doi: 10.1371/journal.pbio.1002546 (PMC5015828; doi:10.1371/journal.pbio.1002546)
Supplement: S11 Data — The Excel spreadsheet shows the overall mean (± s.e.m.) BOLD signal amplitudes in the CC in the three days during the induction stage for the higher- and lower-preference groups. S5 Fig is based on values shown in this sheet. (XLSX) [file pbio.1002546.s011.xlsx]

## Sheet: Sheet2
	Day 1		Day 2		Day 3
Group	Mean	s.e.m.	Mean	s.e.m.	Mean	s.e.m.
Higher-preference	-0.12625	0.0582396	-0.07575	0.0487494	-0.0911667	0.0590271
Lower-preference	-0.0661667	0.0419879	-0.04025	0.0579954	0.0138333	0.0672369
